# Supplementary material for: Relationship between Urine Creatinine and Urine Osmolality in Spot Samples among Men and Women in the Danish Diet Cancer and Health Cohort
Source: Toxics. 2021 Nov 1;9(11):282. doi: 10.3390/toxics9110282 (PMC8625939; doi:10.3390/toxics9110282)
Supplement: Supplementary file 1 [file toxics-09-00282-s001.zip]

Archive with 1 entries (1 files):
- toxics-1435438 SPM.pdf
